# Supplementary material for: Establishment of an in vivo analytical method for detecting total anti-UFH activity and pharmacokinetic study in PS and R15 in rats
Source: PLoS One. 2025 Oct 7;20(10):e0333619. doi: 10.1371/journal.pone.0333619 (PMC12503259; doi:10.1371/journal.pone.0333619)
Supplement: S1 File — S1 Table. Standard curve of PS in blank plasma. S2 Table. Standard curve of R15 in blank plasma. S3 Table. The stability of PS plasma sample placed in room temperature (25°C) for 30 min (n = 6). S4 Table. The stability of PS plasma sample freeze-thaw three cycles in −20°C (n = 6). S5 Table. The stability of stock solution of PS for 1 week (n = 6). S6 Table. The stability of R15 plasma sample placed in room temperature (25°C) for 30 min (n = 6). S7 Table. The stability of R15 plasma sample freeze-thaw three cycles in −20°C (n = 6). S8 Table. The stability of stock solution of R15 for 1 week (n = 6). S9 Table. Dilution effects of varying concentrations of plasma samples of PS diluted 2-fold, 5-fold, 10-fold, 20-fold (n = 5). S10 Table. Dilution effects of varying concentrations of plasma samples of R15 diluted 2-fold or 100-fold (n = 5). S11 Table. Pharmacokinetic parameters of intravenous infusion administration with PS (300 U/kg) to individual Wistar rats (n = 6). S11 Table. Pharmacokinetic parameters of intravenous infusion administration with PS (300 U/kg) to individual Wistar rats (n = 6). S12 Table. The plasma concentration of PS after intravenous infusion administration with PS (300 U/kg) to individual Wistar rats. ND: Not determined. S13 Table. Pharmacokinetic parameters of intravenous infusion administration with R15 (2700 U/kg) to individual Wistar rats (n = 8). S14 Table. Pharmacokinetic parameters of intravenous infusion administration with R15 (900 U/kg) to individual Wistar rats (n = 8). S15 Table. Pharmacokinetic parameters of intravenous infusion administration with R15 (300 U/kg) to individual Wistar rats (n = 8). S16 Table. The plasma concentration of R15 after intravenous infusion administration with R15 (300 U/kg) to individual Wistar rats. ND: Not determined. S17 Table. The plasma concentration of R15 after intravenous infusion administration with R15 (900 U/kg) to individual Wistar rats. ND: Not determined. S18 Table. The plasma concentration of [file pone.0333619.s001.zip]

Archive with 19 entries (18 files):
- S File/
- S File/S10_File.docx
- S File/S11_File.docx
- S File/S12_File.docx
- S File/S13_File.docx
- S File/S14_File.docx
- S File/S15_File.docx
- S File/S16_File.docx
- S File/S17_File.docx
- S File/S18_File.docx
- S File/S1_File.docx
- S File/S2_File.docx
- S File/S3_File.docx
- S File/S4_File.docx
- S File/S5_File.docx
- S File/S6_File.docx
- S File/S7_File.docx
- S File/S8_File.docx
- S File/S9_File.docx
